# Supplementary material for: A facilitated diffusion model constrained by the probability isotherm: a pedagogical exercise in intuitive non-equilibrium thermodynamics
Source: R Soc Open Sci. 2017 Jun 14;4(6):170429. doi: 10.1098/rsos.170429 (PMC5493929; doi:10.1098/rsos.170429)
Supplement: Numerical simulation of 4-step facilitated diffusion model [file rsos170429supp1.xlsx]

## Sheet: Facilitated Diffusion
Step number	Chemical Reaction	DGo	Rate coefficients		Rates (pmol.cm-2.s-1)			DGiDiss = RTln(ri/r-i)
i		(kJ.mol-1)	ki	k-i	Forward (ri)	Backward (r-i)	Net
1		-11.8755	10000000	100000	25	25	0	0
2		0	10000	10000	2.5	2.5	0	-5.72593e-13
3		11.8755	100000	10000000	25	25	0	0
4		0	10000	10000	2.5	2.5	0	5.72593e-13
OVERALL		0	-	-	1.13636	1.13636	0	0
			Isotopic A Influx across Steps 1 to 3		2.08333
[A1] (M)	0.01		Boudart's Denominator		3437.5
[A2] (M)	0.01			Enzyme saturation		0.5	0.5
[Enzyme] (fmol/cm-2)	1
	Steady-state equations	E1	E1A	E2A	E2	RHS
dE1/dt		-110000	100000	0	10000	0
dE1A/dt		100000	-110000	10000	0	0	Shaded cells indicate the coefficients of the four independent linear equations.
dE2A/dt		0	10000	-110000	100000	0
dE2/dt		10000	0	100000	-110000	0
Total Enzyme		1	1	1	1	1
R (J.mol-1K-1)	8.31446		0.25	E1	0.25	Shaded cells are the four enzyme forms (solutions of the four linear equations).
T (K)	310.15		0.25	E1A	0.25
ln(10)	2.30259		0.25	E2A	0.25
RTln(10) (J.mol-1)	5937.75		0.25	E2	0.25
			Total Enzyme (fmol.cm-2)		1
